# Supplementary material for: Insights into the molecular regulation of monolignol-derived product biosynthesis in the growing hemp hypocotyl
Source: BMC Plant Biol. 2018 Jan 2;18:1. doi: 10.1186/s12870-017-1213-1 (PMC5749015; doi:10.1186/s12870-017-1213-1)
Supplement: Supplementary file 2 — provides the CNRQ from the RT-qPCR experiment used for the Fig. 4. (XLS 13 kb) [file 12870_2017_1213_MOESM2_ESM.xls]

## Sheet: CNRQ
Insights Into The Molecular Regulation Of Monolignol-derived Product Biosynthesis In The Growing Hemp Hypocotyl
Marc Behr, Kjell Sergeant, Céline Leclercq, Sébastien Planchon, Cédric Guignard, Audrey Lenouvel, Jenny Renaut, Jean-Francois Hausman, Stanley Lutts, Gea Guerriero.
Additional File 2: RT-qPCR and gene amplification efficiency data
				Average CNRQ
Gene	Contig	qPCR efficiency	R2	H6	H9	H15	H20
DIR6A	csa_locus_13101_iso_4_len_657_ver_2	2.065	0.976	0.194969	0.946637	5.14668	5.06188
DIR6B	csa_locus_18252_iso_1_len_450_ver_2	2.22	0.986	0.117411	0.92053	2.41692	1.81196
DLP1	csa_locus_63472_iso_1_len_673_ver_2	1.995	0.994	2.57357	0.666636	1.88208	1.3259
DLP2	csa_locus_13020_iso_3_len_979_ver_2	1.877	0.996	0.757665	0.703601	1.82823	1.3718
DLP20A	csa_locus_62520_iso_1_len_631_ver_2	1.941	0.995	0.409117	0.730019	2.19967	1.76631
DLP20B	csa_locus_33311_iso_1_len_752_ver_2	1.99	0.993	0.911494	0.883633	1.35891	1.36645
DLP3	EST01417 Hemp Uni-ZAP XR cDNA library	2.062	0.993	0.908669	0.976499	1.12127	1.45968
DLP4	csa_locus_19404_iso_1_len_1338_ver_2	2.014	0.985	2.85954	2.46262	1.15457	0.561202
DLP5	csa_locus_61511_iso_1_len_851_ver_2	2.071	0.995	1.41581	0.729935	1.76441	1.6115
PLR	csa_locus_7888_iso_7_len_1217_ver_2	2.288	0.971	201.826	13.24	0.220502	0.139448
PRR1	contig_8082 (Behr et al., 2016)	1.856	0.998	1.3215	1.97237	0.931521	0.973227
LAC11	csa_locus_4780_iso_1_len_1809_ver_2	2.071	0.975	0.927121	0.96199	1.77928	1.23661
LAC17	csa_locus_29628_iso_1_len_1375_ver_2	1.912	0.988	1.36474	1.68894	1.09504	0.837875
MET1	EST00122 Hemp Uni-ZAP XR cDNA library	1.951	0.999	0.31683	0.81474	1.39528	1.75596
NST1	csa_locus_18617_iso_1_len_1319_ver_2	1.765	0.998	0.34596	0.552015	2.07865	1.7532
PRX49	csa_locus_510_iso_2_len_1175_ver_2	2.1	0.976	0.539791	0.778321	3.31494	1.11307
PRX52	csa_locus_2704_iso_2_len_1193_ver_2	2.094	0.973	0.812282	1.62979	2.05207	0.845403
PRX72	csa_locus_10948_iso_2_len_1210_ver_2	2.054	0.983	0.298495	2.10732	3.00829	0.866135
SAM	csa_locus_10479_iso_4_len_1500_ver_2	2.007	0.997	0.240151	0.928634	1.56595	1.69287
Gene	Primer forward	Primer reverse
DIR6A	ACCCTGCAAGAGATTTGTGC	CGCCTAGACGAGTTTTGTTAGC
DIR6B	ACCCCATGCAATTAAAAACC	TGGCTTGGGAGACTTCATTTAG
DLP1	AATGGCTTCTCTGTCCGATG	TAAGCGCCGAAAGTATGGAG
DLP2	TCATCTCCAAAACCCAGCTC	ATCCATGGCTCTGACGAAAC
DLP20A	TAATCCCACCTCAAGCCAAC	CCTTTCCCACAATCTTGGAG
DLP20B	ATTGTGAAGCCGACCCATAC	TCGTGGTGATGATGGATGAC
DLP3	AAAGCTCGGCCTCCATAAAG	TCATCACCACGAAACCGAAC
DLP4	TCTTGTGGCTGCAGTTGTTC	TGCAAAAGGGACTTGACTGC
DLP5	GTGATTGGAAAGGCACAAGG	ACCCCAAAGAACCTCAAACC
PLR	CTCCGCTTCTTTCAATGACC	ATATGGTGGCTTCGGAGATG
PRR1	AAAGCCTCGTTGATGCTGTC	TATGGTTGGTCCGGATATGG
LAC11	TACCACCAAGGGAACAAAGC	TTTCCTGTTCCTCTGCCAAC
LAC17	GTGGGTTGCTATTCGATTCC	CTTCCAAGCCATCTTCAAGC
MET1	TGCCACTGTTCCTGCTATGG	TTGCACTGCCTTGTGTGATG
NST1	CCTGGCTTCAGATTTCATCC	TATCCCAGGGTTCGAGTTTG
PRX49	GACTTGGGAATTCGTTGACC	CAACCCCCAACACTTTTGAC
PRX52	TAAGGCCCAGGTTGAGAAAG	TTCCAATCAGGTCCTCCAAG
PRX72	CACAGCTTAGAAACCGATGC	CCTTTGAGGCCAACAAGTTC
SAM	TGGTTTACATCGAGCAGCAG	TCACCAGCTCCAATTTCCTC
