# Supplementary material for: Insights into the molecular regulation of monolignol-derived product biosynthesis in the growing hemp hypocotyl
Source: BMC Plant Biol. 2018 Jan 2;18:1. doi: 10.1186/s12870-017-1213-1 (PMC5749015; doi:10.1186/s12870-017-1213-1)
Supplement: Supplementary file 3 — provides the proteomics data from gel-based and gel-free experiments. (XLS 116 kb) [file 12870_2017_1213_MOESM3_ESM.xls]

## Sheet: 2D-DiGE
Insights Into The Molecular Regulation Of Monolignol-derived Product Biosynthesis In The Growing Hemp Hypocotyl
Marc Behr, Kjell Sergeant, Céline Leclercq, Sébastien Planchon, Cédric Guignard, Audrey Lenouvel, Jenny Renaut, Jean-Francois Hausman, Stanley Lutts, Gea Guerriero.
Additional File 3: Gel-based and gel-free proteomics data
Identification		Fold change significance
Spot ID	Protein identification	t-test H9/H6	Av. Ratio H9/H6	t-test H15/H6	Av. Ratio H15/H6	t-test H20/H6	Av. Ratio H20/H6	t-test H20/H15	Av. Ratio H20/H15
907	Tubulin beta-1 chain [Morus notabilis]	0.42	1.1	2e-05	2.16	0.0025	1.88	0.26	-1.15
914	PREDICTED: tubulin alpha chain isoform X1 [Tarenaya hassleriana]	0.054	1.19	0.0036	1.37	0.0047	1.94	0.1	1.42
157	Hemp_contig_886 villin 2	0.081	1.26	0.00043	2.2	0.5	1.42	0.13	-1.55
1762	14-3-3 protein, putative [Ricinus communis]	0.92	1.06	0.028	-1.45	0.0065	-1.78	0.35	-1.23
1783	14-3-3a [Morus alba var. atropurpurea]	0.85	-1.04	0.081	-1.36	0.038	-1.51	0.53	-1.11
1798	14-3-3a [Morus alba var. atropurpurea]	0.015	1.3	0.099	-1.13	3.2e-05	-1.53	0.0072	-1.36
1710	Hemp_contig_6192 non-intrinsic ABC protein 4 ABCI18	0.086	1.13	0.011	1.35	0.00021	1.65	0.021	1.23
1749	Hemp_contig_6622 NAD(P)-binding Rossmann-fold-containing protein	0.16	-1.37	0.0061	-1.96	0.14	-1.44	0.23	1.36
2182	Hemp_contig_712 AChain A, Solution Structure Of Arabidopsis Thaliana Protein At1g70830, A Member Of The Major Latex Protein Family	0.00031	-2.5	0.0011	-3.58	4.2e-05	-5.21	0.32	-1.45
1588	Hemp_contig_7700 Transducin/WD40 repeat-like superfamily protein ATARCA guanine nucleotide-binding protein subunit beta-like protein A	0.93	1.02	7e-05	1.55	0.001	1.39	0.061	-1.11
1796	PREDICTED: stem-specific protein TSJT1 [Malus domestica]	0.053	-1.17	0.00026	-1.99	0.0082	-1.56	0.19	1.28
1803	PREDICTED: stem-specific protein TSJT1 [Malus domestica]	0.36	-1.14	0.0046	-1.73	0.013	-1.67	0.85	1.03
1492	Hemp_contig_1589 peroxidase 57	0.55	-1.3	0.0049	-3.59	0.11	-2.11	0.093	1.7
2111	Hemp_contig_13273 putative LRR receptor-like serine/threonine-protein kinase	0.095	-1.28	1.8e-05	-2.55	0.00026	-2.75	0.57	-1.08
1928	Hemp_contig_3211 pyrophosphorylase 4	0.69	-1.03	2.4e-05	2.32	0.0012	2.36	0.92	1.02
741	ATP synthase CF1 alpha subunit (chloroplast) [Cannabis sativa]	0.14	-1.15	0.001	-1.57	0.0015	-1.6	0.81	-1.02
2168	Hemp_contig_525 putative H+-transporting ATP synthase, chloroplastic	0.69	1.1	0.00049	-2.73	0.00085	-3.72	0.14	-1.36
2169	PREDICTED: ATP synthase subunit d, mitochondrial [Malus domestica]	0.23	1.13	5e-05	-1.76	0.00021	-1.65	0.44	1.07
745	ATP synthase CF1 alpha subunit (chloroplast) [Cannabis sativa]	0.032	1.4	0.00093	1.89	0.0059	1.66	0.37	-1.14
1916	PREDICTED: probable ATP synthase 24 kDa subunit, mitochondrial [Vitis vinifera]	0.033	-2.7	0.0013	3.32	0.43	1.87	0.089	-1.78
1621	Hemp_contig_10297 globulin-like protein	0.14	-1.19	2.7e-06	-2.47	0.00018	-1.93	0.022	1.28
703	PREDICTED: glucose-6-phosphate isomerase 1, chloroplastic [Jatropha curcas]	0.012	-1.61	0.01	-2.06	0.006	-2.08	0.97	-1.01
872	Dihydrolipoyl dehydrogenase [Morus notabilis]	0.71	-1.04	0.019	2.28	0.18	1.7	0.15	-1.34
1185	Hemp_contig_1241 ribulose bisphosphate carboxylase/oxygenase activase	0.84	-1.01	0.00045	-1.79	0.00086	-1.96	0.53	-1.1
1200	Hemp_contig_1241 ribulose bisphosphate carboxylase/oxygenase activase	0.74	-1.03	0.0025	-2.68	0.0073	-3.4	0.43	-1.27
1937	Hemp_contig_126 chlorophyll A/B binding protein 1	0.85	-1.08	0.0038	-2.46	0.099	-1.61	0.12	1.53
2011	Hemp_contig_126 chlorophyll A/B binding protein 1	0.00044	1.55	0.16	-1.16	0.37	-1.09	0.55	1.06
2022	Hemp_contig_126 chlorophyll A/B binding protein 1	0.0064	1.15	5.3e-05	-1.7	5.5e-05	-1.45	0.033	1.17
2037	Hemp_contig_126 chlorophyll A/B binding protein 1	0.04	1.21	1.3e-05	-1.77	4.2e-05	-1.58	0.098	1.12
2522	Hemp_contig_2185 photosystem I reaction center subunit N	0.85	-1.02	0.00088	-1.71	0.027	-1.5	0.59	1.14
2158	Hemp_contig_616 photosystem I reaction center subunit D-2	0.25	1.15	0.095	1.54	0.0054	1.69	0.56	1.1
487	Transketolase [Morus notabilis]	0.093	-1.28	1.4e-05	-1.88	0.0081	-1.57	0.36	1.19
2235	Hemp_contig_232 cytochrome b6-f complex iron-sulfur subunit	0.0017	-2.25	0.002	-2.12	0.00021	-2.95	0.023	-1.4
1697	Hemp_contig_253 oxygen-evolving enhancer protein 1-2	0.66	1.04	0.034	-2.17	0.22	-1.54	0.37	1.41
485	Hemp_contig_470 chloroplast heat shock protein 70-1	0.074	-1.17	8.3e-05	-1.95	0.0011	-1.95	0.88	1
2376	Hemp_contig_3844 glycine decarboxylase complex protein H	0.64	1.11	0.002	-2.22	0.0043	-1.95	0.44	1.14
2176	Hemp_contig_6327 SMAD/FHA domain-containing protein - thylakoid membrane	0.72	1.03	0.0011	-1.6	0.00036	-1.83	0.17	-1.14
2009	Hemp_contig_1292 D-ribulose-5-phosphate-3-epimerase	0.17	-1.15	0.0049	-1.78	0.046	-1.29	0.083	1.39
236	Hemp_contig_592 patellin-3	0.098	1.26	0.0015	1.75	0.0016	2.14	0.37	1.22
1253	Hemp_contig_1243 UDP-arabinopyranose mutase 3 / RGP3	0.24	-1.18	0.15	1.17	0.025	1.51	0.079	1.28
1585	Hemp_contig_95 annexin 2	0.3	1.23	0.0001	6.02	0.0037	4.34	0.21	-1.39
1631	Beta-galactosidase 8 [Morus notabilis]	0.37	1.1	0.0016	-1.76	0.11	-1.32	0.14	1.34
1278	Hemp_contig_2392 alpha-galactosidase 1	0.57	-1.04	0.0004	-1.59	0.085	-1.23	0.11	1.29
940	Hemp_contig_5890 glycosyl hydrolase 9B15 Endo-1,4-β-Glucanases (Cellulases)	0.51	1.17	0.0018	3.75	0.014	2.21	0.019	-1.7
1609	Hemp_contig_9440 putative pectinesterase/pectinesterase inhibitor 54	0.6	-1.14	0.0077	-2	0.18	-1.43	0.021	1.4
1111	DUF642 protein, modulates PME activity	0.27	-1.1	4.8e-09	-3.01	1.3e-06	-3.65	0.059	-1.21
1115	DUF642 protein, modulates PME activity	0.29	-1.1	8.4e-08	-3.09	6.4e-05	-3.17	0.66	-1.03
1198	GTP-binding nuclear protein [Morus notabilis] DUF642 domain, modulates PME activity	0.95	1.05	1.5e-06	-5.07	3.5e-05	-5.45	0.59	-1.08
1104	GTP-binding nuclear protein [Morus notabilis]/DUF642 domain, modulates PME activity	0.54	-1.06	0.00014	-3.23	0.0006	-3.58	0.58	-1.11
548	Hemp_contig_4319 beta-D-xylosidase 4	0.065	1.1	9e-06	-2.15	0.00072	-2.08	0.97	1.03
763	xyloglucanase inhibitor 3 [Humulus lupulus]	0.018	1.69	0.0029	3.35	0.0065	2.48	0.11	-1.35
834	xyloglucanase inhibitor 3 [Humulus lupulus]	0.23	1.28	0.0011	3.79	0.00025	5.5	0.2	1.45
1717	Hemp_contig_8138 xyloglucan endo-transglycosylase XTH31	0.025	1.75	0.58	1.1	0.28	-1.16	0.14	-1.27
1720	Hemp_contig_8138 xyloglucan endo-transglycosylase XTH31	0.00088	1.86	0.44	-1.11	0.11	-1.43	0.24	-1.29
325	Hemp_contig_2645 bifunctional alpha-l-arabinofuranosidase/beta-d-xylosidase - XYL1	0.56	-1.08	0.00033	-2.01	0.0025	-1.86	0.68	1.08
326	Hemp_contig_2645 bifunctional alpha-l-arabinofuranosidase/beta-d-xylosidase - XYL1	0.22	-1.15	3.5e-07	-3.08	1.3e-05	-2.73	0.28	1.13
327	Hemp_contig_2645 bifunctional alpha-l-arabinofuranosidase/beta-d-xylosidase - XYL1	0.11	1.18	0.0006	-1.67	0.00013	-1.7	0.8	-1.02
328	Hemp_contig_2645 bifunctional alpha-l-arabinofuranosidase/beta-d-xylosidase - XYL1	0.12	-1.18	8.7e-06	-2.63	0.00014	-2.17	0.094	1.21
336	Hemp_contig_2645 bifunctional alpha-l-arabinofuranosidase/beta-d-xylosidase - XYL1	0.086	-1.21	2.3e-07	-4.22	1.7e-05	-3.34	0.13	1.26
482	putative rhamnose biosynthetic enzyme 1 [Morus notabilis]	0.46	1.13	0.0099	1.56	0.01	1.61	0.86	1.03
1259	Hemp_contig_1143 UDP-XYL synthase 5	0.44	1.1	0.0012	1.78	0.00059	2.16	0.16	1.21
1279	Hemp_contig_1143 UDP-XYL synthase 5	0.8	-1	8e-05	1.58	0.0079	1.95	0.38	1.24
1904	putative ribose-5-phosphate isomerase [Morus notabilis]	0.83	-1.01	0.00034	-1.93	0.00011	-1.8	0.53	1.07
620	Hemp_contig_3412 phosphoglucomutase 3	0.48	-1.14	0.27	1.17	0.027	1.6	0.077	1.37
1256	Hemp_contig_5541 putative sorbitol dehydrogenase	0.75	1.02	0.013	1.31	0.00059	1.73	0.0018	1.32
309	Hemp_contig_839 sucrose synthase 4	0.47	1.2	0.00037	3.39	0.017	2.51	0.11	-1.35
321	Hemp_contig_839 sucrose synthase 4	0.5	-1.1	9e-05	2.04	0.18	1.46	0.068	-1.4
339	Hemp_contig_839 sucrose synthase 4	0.67	1.08	0.0002	11.65	0.047	6.38	0.15	-1.83
340	Hemp_contig_839 sucrose synthase 4	0.13	1.61	0.00021	11.73	0.036	6.61	0.16	-1.78
345	Hemp_contig_839 sucrose synthase 4	0.58	1.07	3e-05	8.76	0.14	3.05	0.042	-2.87
346	Hemp_contig_839 sucrose synthase 4	0.18	3.35	6.5e-05	23.66	0.015	6.8	0.045	-3.48
562	Hemp_contig_846 Formate--tetrahydrofolate ligase	0.97	1.02	4.9e-06	-1.72	0.0041	-1.63	0.86	1.06
1799	PREDICTED: 5'-methylthioadenosine/S-adenosylhomocysteine nucleosidase 2-like [Pyrus x bretschneideri]	0.014	1.18	0.00075	-1.51	0.014	-1.42	0.74	1.06
359	Hemp_contig_54 5-methyltetrahydropteroyltriglutamate--homocysteine methyltransferase = methionine synthase 2	0.99	1.05	0.00071	2.05	0.028	1.69	0.21	-1.21
360	Hemp_contig_54 5-methyltetrahydropteroyltriglutamate--homocysteine methyltransferase = methionine synthase 2	0.64	-1.04	1.4e-05	2.14	0.002	1.9	0.27	-1.12
362	Hemp_contig_54 5-methyltetrahydropteroyltriglutamate--homocysteine methyltransferase = methionine synthase 2	0.55	-1.04	2.5e-05	2.13	0.0013	1.9	0.24	-1.12
372	Hemp_contig_54 5-methyltetrahydropteroyltriglutamate--homocysteine methyltransferase = methionine synthase 2	0.96	1.09	1.8e-06	2.14	0.00089	1.95	0.35	-1.1
384	Hemp_contig_54 5-methyltetrahydropteroyltriglutamate--homocysteine methyltransferase = methionine synthase 2	0.8	1.01	0.00055	2.45	0.015	3.41	0.62	1.39
392	Hemp_contig_54 5-methyltetrahydropteroyltriglutamate--homocysteine methyltransferase = methionine synthase 2	0.33	1.09	0.0041	1.76	0.064	1.73	0.75	-1.02
393	Hemp_contig_54 5-methyltetrahydropteroyltriglutamate--homocysteine methyltransferase = methionine synthase 2	0.91	1.03	0.00013	2.87	0.0067	3.3	0.98	1.15
395	Hemp_contig_54 5-methyltetrahydropteroyltriglutamate--homocysteine methyltransferase = methionine synthase 2	0.8	1	0.00014	3.06	0.0031	3.51	0.9	1.15
396	Hemp_contig_54 5-methyltetrahydropteroyltriglutamate--homocysteine methyltransferase = methionine synthase 2	0.72	1.02	7.8e-05	2.98	0.0013	2.87	0.72	-1.04
402	Hemp_contig_54 5-methyltetrahydropteroyltriglutamate--homocysteine methyltransferase = methionine synthase 2	0.54	-1.05	1.8e-06	2.05	0.006	1.9	0.49	-1.07
410	Hemp_contig_54 5-methyltetrahydropteroyltriglutamate--homocysteine methyltransferase = methionine synthase 2	0.63	1	2.7e-05	2.53	0.0017	2.17	0.27	-1.16
414	Hemp_contig_54 5-methyltetrahydropteroyltriglutamate--homocysteine methyltransferase = methionine synthase 2	0.51	-1.06	8e-05	2.22	0.035	1.81	0.23	-1.23
416	Hemp_contig_54 5-methyltetrahydropteroyltriglutamate--homocysteine methyltransferase = methionine synthase 2	0.56	-1.06	0.00019	2.16	0.082	1.88	0.39	-1.15
823	Hemp_contig_585 AT3g23810 S-adenosyl-l-homocysteine (SAH) hydrolase SAHH2	0.22	-1.15	4e-05	1.87	0.014	1.68	0.39	-1.11
1026	Hemp_contig_2372 S-adenosylmethionine synthase 3	0.53	-1.05	2.3e-07	1.79	3.2e-05	1.95	0.35	1.09
1027	Hemp_contig_2372 S-adenosylmethionine synthase 3	0.65	-1.05	0.26	1.13	0.017	1.52	0.073	1.34
1048	Hemp_contig_1452 S-adenosylmethionine synthase 4	0.28	1.22	0.0014	1.71	0.0022	1.9	0.58	1.11
1059	Hemp_contig_1452 S-adenosylmethionine synthase 4	0.27	1.29	0.0012	1.76	0.0018	2.06	0.36	1.17
1389	Hemp_contig_1518 putative peroxidase AtPRX21	0.19	-1.09	0.0062	-1.96	8e-05	-1.65	0.28	1.19
1427	Hemp_contig_1518 putative peroxidase AtPRX21	0.55	-1.07	0.002	-1.84	0.00019	-1.81	0.79	1.01
1038	Hemp_contig_3612 AtPRX3	0.014	1.46	0.022	1.38	0.0041	1.71	0.11	1.24
1260	Hemp_contig_3612 AtPRX3	0.0012	1.54	0.0018	1.71	0.00011	2.5	0.032	1.47
681	Hemp_contig_2190 4CL2	0.0014	1.41	0.00014	1.57	0.0074	1.64	0.9	1.04
2454	DUF538 family protein (pfam04398)	0.0017	1.72	0.17	1.55	1.2e-05	3.07	0.021	1.98
461	Hemp_contig_2941 phenylalanine ammonia-lyase 2	0.096	1.33	0.021	1.36	0.0025	1.67	0.14	1.23
1890	Hemp_contig_2388 putative caffeoyl-CoA O-methyltransferase	0.062	1.33	0.048	1.32	0.0028	1.7	0.016	1.29
1898	Hemp_contig_2388 putative caffeoyl-CoA O-methyltransferase	0.057	1.38	0.013	1.61	0.0042	2.33	0.11	1.45
1820	Hemp_contig_6952 extradiol ring-cleavage dioxygenase LigB	0.78	-1.04	0.00016	2.37	0.0017	2.45	0.79	1.04
2553	Acyl-CoA-binding protein [Morus notabilis]	0.064	-1.35	0.0024	-1.73	0.67	-1.05	0.054	1.65
1194	Hemp_contig_2601 12-oxophytodienoate reductase 2	0.005	-1.3	0.00063	-1.35	0.0003	-1.54	0.12	-1.14
1201	Hemp_contig_2601 12-oxophytodienoate reductase 2	0.35	1.09	0.00028	1.76	0.038	1.39	0.058	-1.26
1986	Hemp_contig_2985 putative RNA-binding protein	0.83	1.04	0.0002	-1.52	0.00021	-1.65	0.27	-1.08
2296	Hemp_contig_3742 Adenine nucleotide alpha hydrolases-like superfamily protein	0.021	-1.62	0.00095	2.19	0.0011	3.46	0.097	1.58
1276	Hemp_contig_32 fructose-bisphosphate aldolase 6	0.4	1.09	0.59	1.11	0.00051	2.03	0.013	1.82
1329	Hemp_contig_32 fructose-bisphosphate aldolase 6	0.16	-1.16	0.00011	-2.56	0.00023	-1.95	0.047	1.31
1531	Hemp_contig_6737 putative fructokinase-3	0.026	1.15	0.0033	1.3	0.0067	1.51	0.32	1.16
1559	Hemp_contig_6737 putative fructokinase-3	0.005	1.44	1.3e-05	2.41	8.5e-06	3.31	0.016	1.37
1566	Hemp_contig_6737 putative fructokinase-3	0.19	1.15	0.0049	1.34	0.0025	1.83	0.059	1.36
1567	Hemp_contig_6737 putative fructokinase-3	0.0036	1.78	2.7e-05	2.97	0.00047	3.61	0.51	1.21
1417	PREDICTED: glyceraldehyde-3-phosphate dehydrogenase [Beta vulgaris subsp. vulgaris]	0.24	1.29	0.0032	2.31	0.028	2.01	0.41	-1.15
1424	PREDICTED: glyceraldehyde-3-phosphate dehydrogenase [Beta vulgaris subsp. vulgaris]	0.49	1.12	0.00034	2.47	0.0069	2.28	0.56	-1.09
1430	PREDICTED: glyceraldehyde-3-phosphate dehydrogenase [Beta vulgaris subsp. vulgaris]	0.63	1.1	0.00056	2.71	0.0078	2.1	0.1	-1.29
1434	PREDICTED: glyceraldehyde-3-phosphate dehydrogenase [Beta vulgaris subsp. vulgaris]	0.56	1.19	0.00027	2.33	0.0034	1.98	0.13	-1.18
1439	PREDICTED: glyceraldehyde-3-phosphate dehydrogenase [Beta vulgaris subsp. vulgaris]	0.28	1.25	3.5e-05	2.44	0.0011	2	0.07	-1.22
1452	PREDICTED: glyceraldehyde-3-phosphate dehydrogenase [Beta vulgaris subsp. vulgaris]	0.29	1.22	0.00092	2.08	0.01	1.7	0.09	-1.22
1462	PREDICTED: glyceraldehyde-3-phosphate dehydrogenase [Beta vulgaris subsp. vulgaris]	0.29	1.26	0.0018	1.75	0.011	1.54	0.2	-1.14
1463	PREDICTED: glyceraldehyde-3-phosphate dehydrogenase [Beta vulgaris subsp. vulgaris]	0.24	1.19	0.01	1.68	0.033	1.62	0.77	-1.04
1392	PREDICTED: pyruvate dehydrogenase E1 component subunit beta-1, mitochondrial isoform X1 [Jatropha curcas]	0.98	-1	0.048	-1.4	0.0088	-1.67	0.39	-1.19
994	Citrate synthase [Morus notabilis]	0.67	-1.17	0.0027	2.28	0.13	1.6	0.08	-1.42
575	Hemp_contig_440 NADP-malic enzyme 4 = malate oxidoreductase	0.061	1.15	0.0027	-1.34	0.00036	-1.77	0.02	-1.32
581	Hemp_contig_440 NADP-malic enzyme 4 = malate oxidoreductase	0.51	1.12	0.024	-1.24	5.7e-05	-1.94	0.0014	-1.56
1608	Hemp_contig_3364 peroxisomal NAD-malate dehydrogenase	0.097	-1.25	0.0016	-1.68	0.027	-1.36	0.046	1.23
1080	Isocitrate dehydrogenase [NADP] [Morus notabilis]	0.15	-1.69	0.0067	2.19	0.2	1.59	0.13	-1.38
1896	Triosephosphate isomerase family protein [Populus trichocarpa]	0.41	-1.1	0.0011	-2.21	0.019	-1.76	0.46	1.26
1195	Hemp_contig_1087 patatin-related phospholipase A	0.04	-1.52	0.0016	-3.07	9.2e-05	-3.21	0.95	-1.05
1202	Hemp_contig_1087 patatin-related phospholipase A	0.45	-1.18	8e-05	-3.26	6.7e-05	-3.36	0.76	-1.03
463	Hemp_contig_4667 purple acid phosphatase 27	0.069	-1.29	0.00026	-2.7	0.00011	-2.75	0.92	-1.02
464	Hemp_contig_4667 purple acid phosphatase 27	0.0041	-1.38	5.6e-08	-4.65	7.3e-06	-4.26	0.72	1.09
489	Hemp_contig_649 purple acid phosphatase 27	0.00012	-2.11	3.3e-06	-7.11	6.5e-08	-8.39	0.46	-1.18
490	Hemp_contig_649 purple acid phosphatase 27	4.7e-05	-1.92	4.3e-09	-8.44	2e-07	-12.5	0.021	-1.48
1398	Hemp_contig_5542 phosphorylase superfamily protein	0.057	-1.35	1.1e-06	-4.13	3.5e-06	-3.79	0.49	1.09
1880	PREDICTED: acid phosphatase 1-like [Pyrus x bretschneideri]	0.046	-1.85	0.00029	-5.53	0.0006	-4.21	0.27	1.31
2239	PREDICTED: acid phosphatase 1-like [Pyrus x bretschneideri]	0.39	-1.19	0.0014	-2.26	0.015	-1.86	0.043	1.22
1581	Hemp_contig_52 putative Isoflavone reductase	0.0054	2.44	4.9e-05	4.98	0.00024	6.35	0.46	1.28
1405	Hemp_contig_568 GDSL esterase/lipase LIP1	0.079	-1.22	0.0028	-1.86	0.0055	-1.61	0.42	1.16
1786	Hemp_contig_6453 glyoxalase II	0.22	-1.3	0.0038	-2.11	0.0027	-2.2	0.74	-1.04
1314	Hemp_contig_955 peroxisomal (S)-2-hydroxy-acid oxidase GLO1	0.36	1.17	0.02	-1.52	0.2	-1.26	0.29	1.2
1602	HOMOLOGY WITH KYNURENIN CYCLASE (PFAM04199) BUT NOT VERY HIGH HOMOLOGY	0.016	-1.97	0.02	-1.7	0.0038	-2	0.4	-1.18
842	No conserved domain nor homologous annotated protein, highest homology for: PREDICTED: uncharacterized protein At5g39570-like [Malus domestica]	0.69	-1.08	0.00023	2.9	0.0052	2.08	0.097	-1.4
2331	Polyphenol oxidase [Morus notabilis]	0.029	1.5	0.026	-1.72	0.046	-1.84	0.57	-1.07
701	Hemp_contig_3340 chaperonin-60 alpha	2.7e-05	-1.78	3.7e-05	-3.78	0.00062	-3.36	0.8	1.12
710	Hemp_contig_3340 chaperonin-60 alpha	0.00064	-1.52	9.9e-05	-2.67	0.00036	-2.65	0.98	1.01
2480	Chaperonin 10 isoform 1 [Theobroma cacao]	0.0015	2.1	0.024	2.1	3.2e-05	3.62	0.02	1.72
2378	Hemp_contig_3223 superoxide dismutase [Cu-Zn]	0.72	1.07	0.0042	-2.32	0.013	-2.06	0.65	1.13
800	Hemp_contig_369 catalase	0.23	-1.97	0.0039	3.16	0.41	1.7	0.074	-1.85
2054	Hemp_contig_3694 GSH-dependent dehydroascorbate reductase 1, putative	0.32	-1.2	0.01	1.54	0.0012	2.23	0.035	1.45
2004	PREDICTED: 1-Cys peroxiredoxin [Phoenix dactylifera]	7.2e-05	-3.6	1.7e-06	-14.1	1.6e-08	-12.33	0.37	1.14
2117	Hemp_contig_3088 2-Cys peroxiredoxin BAS1	0.0098	-1.46	7.9e-07	-4.87	4e-05	-4.57	0.91	1.07
2459	PREDICTED: glycine-rich RNA-binding protein 4, mitochondrial [Malus domestica]	0.0062	1.53	0.83	-1.01	0.49	1.13	0.53	1.14
736	PREDICTED: ketol-acid reductoisomerase, chloroplastic-like [Malus domestica]	0.65	1.07	0.00031	1.61	0.18	1.18	0.019	-1.37
2417	PREDICTED: outer envelope pore protein 16, chloroplastic [Prunus mume]	0.49	-1.1	0.048	-1.49	0.048	-1.69	0.48	-1.13
672	PREDICTED: T-complex protein 1 subunit zeta-like [Nelumbo nucifera]	0.26	-1.2	0.0001	1.91	0.11	1.44	0.11	-1.33
675	PREDICTED: T-complex protein 1 subunit zeta-like [Nelumbo nucifera]	0.038	-1.21	0.00023	1.79	0.057	1.58	0.36	-1.13
850	PREDICTED: uncharacterized protein At5g39570-like [Malus domestica]	0.023	-1.32	0.019	1.59	0.2	1.28	0.29	-1.25
1780	V-type proton ATPase subunit E [Morus notabilis]	0.18	-1.62	0.00093	2.99	0.22	1.62	0.027	-1.85
592	PREDICTED: V-type proton ATPase catalytic subunit A [Vitis vinifera]	0.9	1	0.00021	-1.91	0.0099	-1.76	0.85	1.09
293	Elongation factor 2 [Morus notabilis]	0.13	-1.51	0.0068	1.55	0.86	1.04	0.11	-1.48
651	Hemp_contig_3356 protein disulfide isomerase-like 1-1	0.005	-1.38	0.00016	-2.24	0.0037	-1.78	0.21	1.26
1336	Protease Do-like 1 [Morus notabilis]	0.55	-1.08	0.0078	-1.59	0.0044	-1.87	0.24	-1.17
939	Hemp_contig_889 glutamate--glyoxylate aminotransferase 2	0.093	-1.2	0.00026	-1.74	0.0013	-1.84	0.55	-1.05
2199	PREDICTED: proteasome subunit beta type-2-A [Jatropha curcas]	0.045	-1.14	9.5e-07	-2.65	0.002	-1.99	0.2	1.33
1980	Cysteine proteinase inhibitor 12 [Morus notabilis]	0.0059	-1.94	0.69	-1.06	0.6	1.08	0.39	1.14

## Sheet: LC-MS
Insights Into The Molecular Regulation Of Monolignol-derived Product Biosynthesis In The Growing Hemp Hypocotyl
Marc Behr, Kjell Sergeant, Céline Leclercq, Sébastien Planchon, Cédric Guignard, Audrey Lenouvel, Jenny Renaut, Jean-Francois Hausman, Stanley Lutts, Gea Guerriero.
Additional File 3: Gel-based and gel-free proteomics data
Identification			Fold change significance
Unique Accession	contig ID	TAIR ID	t-test H9/H6	H9/H6	t-test H15/H6	H15/H6	t-test H20/H6	H20/H6	t-test H20/H15	H20/H15
contig_1143	UXS5	AT3G46440	0.086078	2.19719	0.00572756	4.75997	0.00355373	5.68925	0.0828508	1.19523
contig_839	SUS4	AT3G43190	0.026733	1.86445	0.000209263	29.3805	0.000567934	23.2166	0.211313	-1.2655
contig_592	Patellin-3	AT1G72160	0.345752	1.12057	0.147956	1.31748	0.0121495	1.85348	0.076208	1.40684
contig_10048	FLA11	AT5G03170	0.118209	-1.07472	0.954036	1.00075	0.037317	6.48917	0.0374743	6.48433
contig_95	ANNAT2	AT5G65020	0.391622	-1.56689	0.00535344	2.46352	0.57613	1.27328	0.0356629	-1.93479
contig_757	ANNAT2	AT5G65020	0.31192	-11.7786	0.00447179	4.36796	0.297833	2.1789	0.101794	-2.00466
contig_16210	FLA12	AT5g60490	0.118209	-1.07472	1.10595e-09	14.5256	5.81663e-11	16.409	0.225296	1.12966
contig_1572	FLA1	AT5G55730	0.378831	-1.84322	0.00372273	-16.856	0.0441363	-4.55412	0.4117	3.70126
contig_6737	fructokinase-3	AT1G06020	0.0240436	1.26571	4.99299e-05	1.72997	1.68208e-05	1.99822	0.177737	1.15506
contig_3412	PGM3	AT1G23190	0.805666	1.01578	0.360587	1.14931	0.00208149	1.67581	0.0299909	1.4581
contig_3277	UDG4	At5g39320	0.888618	-1.00349	0.00058586	1.34718	0.000563276	1.31685	0.669634	-1.02303
contig_9161	PGIP1	AT5G06860	0.118209	-1.07472	0.035306	9.82527	2.59385e-09	24.537	0.0546164	2.49733
contig_1589	AtPRX57	AT5G17820	0.778152	-1.05095	0.00842191	-4.43928	0.00315186	-5.10384	0.597488	-1.1497
contig_6586	AtPRX57	AT5G17820	0.888154	-1.08148	0.000412856	-10.4281	0.00570735	-5.7749	0.587859	1.80576
contig_2392	alpha-galactosidase 1	AT5G08380	0.295852	1.90339	0.354105	-3.90199	0.275836	-4.31765	0.259031	-1.10652
contig_811	PME61	AT3G59010	0.0329999	1.21972	0.124936	-1.11893	0.000356951	-1.64053	0.00336599	-1.46616
contig_7761	PME3	AT3G14310	0.402346	1.1556	0.0127209	-1.76985	0.322726	-1.23973	0.0149096	1.4276
contig_242	XTH5	AT5G13870	1.71057e-09	-14.4102	4.67926e-09	-13.3984	6.41657e-09	-14.8256	0.259031	-1.10652
contig_15513	Cellulase	AT1G13130	0.118209	-1.07472	3.57132e-11	36.9543	1.43347e-09	51.1934	0.0660546	1.38531
contig_2645	XYL1	AT1G68560	0.245178	-1.21382	0.000120421	-13.7434	0.0042952	-6.1735	0.49395	2.2262
contig_1960	ASD1	AT3G10740	0.027754	1.48485	0.0097126	-1.4778	0.0022444	-1.56136	0.704802	-1.05654
contig_26	BXL1	AT5G49360	0.14546	1.28583	0.0106428	-1.68366	0.0590011	-2.49525	0.161128	-1.48204
contig_4319	XYL4	AT5G64570	0.481415	1.05773	0.00764382	-1.32208	0.0148671	-1.41177	0.566808	-1.06784
contig_1108	Methylesterase		0.175544	2.6685	0.172246	2.46694	0.0112652	3.98068	0.196812	1.61361
contig_1783	Class V chitinase		0.16768	5.70256	0.301365	2.93583	0.00330428	9.03444	0.0621183	3.0773
contig_3727	Invertase/PME	AT3G47400	0.0970329	2.5544	0.00245377	5.31651	0.0064714	3.65837	0.0130542	-1.45325
contig_1518	AtPRX21		0.0140966	-1.18719	0.0056289	-3.47593	4.74369e-10	-13.9152	0.287735	-4.00332
contig_3055	AtPRX12	AT1G71695	0.573024	-1.04992	2.34811e-05	-2.25426	3.12277e-05	-2.37259	0.650682	-1.05249
contig_52	PCBER	AT1G75280	6.55274e-12	19.8624	1.02049e-11	31.2116	1.29383e-10	37.1361	0.136977	1.18982
contig_2388	CCoAOMT	AT4G34050	0.0489063	8.39396	0.0365553	10.8816	0.040987	15.044	0.870099	1.38252
contig_2941	PAL2	AT3G53260	0.118209	-1.07472	3.6715e-11	20.5814	1.58762e-10	31.844	0.00261863	1.54722
contig_1672	PAL1	AT2G37040	0.118209	-1.07472	1.46278e-09	22.326	1.96013e-09	26.04	0.334975	1.16635
contig_18987	AtPRX52	AT5G05340	0.118209	-1.07472	0.127291	6.62421	3.67396e-09	22.0476	0.017202	3.32834
contig_3612	AtPRX3	AT1G05260	0.0140729	1.21334	0.00340852	1.36984	0.0117057	1.38432	0.975205	1.01057
contig_4738	AtPRX54	AT5G06730	0.118209	-1.07472	0.00342255	10.4003	2.78927e-10	27.7548	0.0348355	2.66866
contig_2469	HCT	AT5G48930	0.0039742	9.96682	0.00374956	11.9373	1.35919e-10	25.4672	0.0807062	2.13341
contig_1798	CAD4	AT3G19450	0.422487	2.78311	0.153227	5.13659	3.05284e-10	10.2595	0.0546056	1.99734
contig_6693	COMT	AT5G54160	0.971572	-1.00404	0.000225707	2.07395	1.26215e-05	3.19673	0.000591679	1.54137
contig_2190	4CL2	AT3G21240	0.157874	4.83968	0.151539	6.3588	9.83852e-09	15.2628	0.0392601	2.40026
contig_4968	AtVDAC1	AT3G01280	5.2369e-09	17.0789	0.307365	3.90337	0.0410501	9.73452	0.255387	2.49388
contig_866	PAL1	AT2G37040	0.118209	-1.07472	0.30383	3.25834	1.89206e-08	17.3637	0.00194479	5.32898
contig_1452	SAMS4	AT3G17390	0.39071	8.97002	1.08102e-13	42.0378	0.00625686	42.3647	0.486138	1.00777
contig_2372	SAMS3	AT2G36880	0.235931	-1.17453	0.0832278	1.15335	0.0222162	1.19863	0.395318	1.03926
contig_142	SAMS2	AT4G01850	0.480862	-1.06294	0.00176765	1.2384	0.000443666	1.47295	0.0102903	1.1894
contig_585	SAHH2	AT3G23810	0.618949	-1.07188	0.00121776	1.76898	0.0316301	1.45942	0.0637503	-1.21211
contig_2444	METS2	AT5G17920	0.164506	30.7205	1.72708e-14	119.935	1.84923e-11	108.455	0.243415	-1.10585
contig_54	METS2	AT5G17920	0.91575	1.03511	0.000244019	1.85776	0.00221855	1.83674	0.78515	-1.01145
contig_553	MTHFR2	AT2G44160	0.118209	-1.07472	0.0489445	10.257	0.195104	6.61658	0.536629	-1.5502
contig_846	THFS	AT1G50480	0.565003	1.31195	0.039988	-11.3481	0.0319881	-12.5569	0.259031	-1.10652
contig_4361	O-methyltransferase	AT5G54160	0.0358758	-10.2203	0.0424919	-9.50266	0.0335634	-10.5149	0.259031	-1.10652
contig_704	UTP--glucose-1-phosphate uridylyltransferase 1	AT5G17310	0.238921	-1.08545	0.458208	1.05416	0.00670055	1.41493	0.0176043	1.34223
contig_354	unknown		0.0276887	-1.20939	8.75504e-08	-2.577	1.19882e-10	-4.3321	4.80785e-06	-1.68106
contig_675	uncharacterized protein	AT3G01680	1.09049e-07	18.768	2.5562e-11	45.873	7.51378e-10	38.1147	0.163713	-1.20355
contig_1243	UDP-arabinopyranose mutase 3	AT3G08900	0.00153767	-1.24436	0.0639661	1.1258	0.814482	1.0312	0.316658	-1.09175
contig_3122	tubulin beta-8 chain	AT5G23860	0.380164	31.6175	0.00378521	119.343	1.08817e-13	171.459	0.285876	1.43668
contig_893	tubulin beta-2/beta-3 chain	AT5G62700	0.389227	11.6524	0.318003	9.70862	0.0411708	36.1261	0.227403	3.72103
contig_484	TCP-1/cpn60 chaperonin family protein	AT3G13470	0.174764	-1.16532	0.00381366	-1.29551	6.8061e-05	-1.54694	0.0765552	-1.19409
contig_1550	SKU5-like 5 protein	AT1G76160	0.995426	1.02379	0.0363187	-10.6709	0.136614	-4.40485	0.423996	2.42253
contig_1096	serine hydroxymethyltransferase 4	AT4G13930	0.691222	1.10904	0.000448111	2.45256	0.000692111	2.47436	0.989839	1.00889
contig_3916	Sedoheptulose-1,7-bisphosphatase	AT3G55800	0.0173281	-1.21001	0.00924618	-4.0138	0.00102478	-7.41324	0.472306	-1.84694
contig_1241	ribulose bisphosphate carboxylase/oxygenase activase	AT2G39730	0.976672	-1.01658	0.0100261	-4.70261	0.0228349	-3.22864	0.492188	1.45653
contig_1709	ribulose bisphosphate carboxylase/oxygenase activase	AT2G39730	0.255312	-1.45705	5.69935e-09	-23.3542	0.000514728	-8.56628	0.417794	2.72629
contig_1110	ribulose bisphosphate carboxylase small chain 1A	AT1G67090	0.0869517	-1.27749	0.01003	-1.62949	4.69431e-09	-26.4062	1.41037e-08	-16.2052
contig_1130	receptor-like kinase 1	AT1G48480	0.118209	-1.07472	0.372098	3.62062	0.00366145	11.7209	0.0634733	3.23727
contig_3923	pyrophosphate--fructose-6-phosphate 1-phosphotransferase subunit beta 1	AT1G12000	0.980555	1.09437	0.0449124	5.53179	0.555822	2.68271	0.212944	-2.06201
contig_899	Pyridoxamine 5'-phosphate oxidase family protein	AT2G04690	0.00119515	-1.70321	1.46842e-09	-26.9229	1.94968e-09	-29.7909	0.259031	-1.10652
contig_19	putative beta-fructofuranosidase		0.610499	1.10304	0.0621323	2.31299	0.572867	-1.4094	0.0211603	-3.25993
contig_4667	purple acid phosphatase 27	AT5G50400	0.0408217	-1.40335	5.85463e-05	-18.1502	0.000416975	-12.0256	0.973389	1.5093
contig_649	purple acid phosphatase 27	AT5G50400	0.224901	-1.56046	1.37818e-08	-27.93	1.4622e-08	-30.9052	0.259031	-1.10652
contig_763	PSI type III chlorophyll a/b-binding protein		0.203345	1.15357	0.00103439	-1.27435	0.0238048	-1.33216	0.566492	-1.04536
contig_1495	protein MATERNAL EFFECT EMBRYO ARREST 23	AT2G34790	0.410221	3.48851	0.954036	1.00075	0.0375129	10.4197	0.0375656	10.412
contig_3356	protein disulfide isomerase-like 1-1	AT1G21750	0.1751	-1.25222	0.00105909	-2.01389	0.00846113	-1.69248	0.089783	1.18991
contig_2258	PMA5_ARATHRecName: Full=ATPase 5, plasma membrane-type, AltName: Full=Proton pump 5	AT2G24520	0.0155755	-3.51278	0.0167647	-3.32943	0.00488432	-4.13676	0.541376	-1.24248
contig_395	plasma-membrane associated cation-binding protein 1	AT4G20260	0.0596887	-2.31258	0.000599911	-8.24154	2.27115e-09	-28.0357	0.273906	-3.40175
contig_230	photosystem II subunit Q-2	AT4G05180	0.151917	-1.17863	0.000663706	-1.61574	0.00255867	-1.67285	0.734264	-1.03535
contig_177	photosystem I subunit III precursor		0.00431602	4.17442	0.00231717	5.14958	0.0682415	3.1428	0.161736	-1.63853
contig_1874	photosystem I subunit E-2	AT2G20260	0.183036	1.42012	0.0362364	-9.53035	0.144984	-3.93405	0.423996	2.42253
contig_5542	phosphorylase superfamily protein	AT4G28940	0.0479904	-1.33754	3.88099e-11	-26.1598	1.03224e-10	-28.9464	0.259031	-1.10652
contig_2857	phosphoribulokinase	AT1G32060	0.0703974	-1.32865	1.736e-09	-28.7143	0.00457336	-5.52322	0.144436	5.19883
contig_1857	phosphoglycerate kinase	AT1G56190	0.918208	1.00716	2.43433e-05	-1.92834	0.000359955	-1.58037	0.0860401	1.22018
contig_9636	pfkB-like carbohydrate kinase family protein	AT1G66430	0.0425175	9.15578	0.954036	1.00075	0.170465	-1.1057	0.259031	-1.10652
contig_3364	peroxisomal NAD-malate dehydrogenase	AT2G22780	0.0787125	-1.27874	0.00032017	-8.2002	0.011341	-3.92692	0.591589	2.0882
contig_955	peroxisomal (S)-2-hydroxy-acid oxidase GLO1	AT3G14420	0.435897	-1.11209	0.012629	-4.49533	2.23567e-10	-40.8625	0.0404897	-9.08997
contig_1087	patatin-related phospholipase A	AT4G37070	0.197542	-1.70569	3.35533e-09	-40.5435	3.81887e-09	-44.8624	0.259031	-1.10652
contig_253	oxygen-evolving enhancer protein 1-2	AT3G50820	0.297831	1.08845	0.000146639	-1.67955	2.06268e-05	-1.75993	0.603462	-1.04786
contig_7871	nucleoid DNA-binding protein cnd41-like protein		0.428278	-1.17567	0.0452036	-2.8162	0.0302907	-2.94924	0.72984	-1.04724
contig_440	NADP-malic enzyme 4	AT1G79750	0.630884	1.04115	0.210183	-1.16871	0.0467543	-2.75253	0.0668172	-2.3552
contig_2062	MLP-like protein 423	AT1G24020	0.0056239	-1.46499	4.56381e-10	-18.189	8.28117e-10	-20.1265	0.259031	-1.10652
contig_1295	melibiase family protein	AT3G56310	0.0040915	9.62865	0.954036	1.00075	0.170465	-1.1057	0.259031	-1.10652
contig_2420	mandelonitrile lyase		0.0293695	-8.55374	0.0354078	-7.95313	0.0273723	-8.80033	0.259031	-1.10652
contig_5774	magnesium-chelatase subunit chlI	AT4G18480	0.898228	-1.24448	0.0459735	-10.0931	0.0366174	-11.1682	0.259031	-1.10652
contig_514	Luminal-binding protein 1	AT5G28540	0.0861449	-2.10802	0.00169991	1.59531	0.0755731	1.44882	0.453848	-1.10111
contig_218	lti65 - low-temperature-induced 65kDa		0.041859	-4.57377	0.00383552	-14.2736	0.00301931	-15.7941	0.259031	-1.10652
contig_584	lipoxygenase AtLOX2		0.000583025	-11.6631	1.48436e-08	-50.2563	1.49906e-08	-55.6099	0.259031	-1.10652
contig_6635	lipid transfer protein, putative		0.453129	-1.82295	0.036138	-9.06422	0.0282935	-10.0298	0.259031	-1.10652
contig_311	leucine-rich repeat-containing protein	AT3G20820	0.666669	1.07363	0.000680653	-1.90295	1.22612e-06	-3.17541	0.00153731	-1.66868
contig_703	L-ascorbate peroxidase 2	AT3G09640	0.00704404	-1.29032	0.00744704	-1.37399	0.00774306	-1.27783	0.441458	1.07525
contig_141	lactate/malate dehydrogenase family protein	AT5G58330	0.315002	1.33119	0.0340948	-5.67336	0.0429182	-4.57548	0.968847	1.23995
contig_1413	hydroxypyruvate reductase	AT1G68010	0.0224189	-2.95008	2.62328e-09	-16.8523	3.64102e-09	-18.6475	0.259031	-1.10652
contig_2406	heat shock protein 60	AT3G23990	0.455678	-1.08053	0.237737	-1.49645	0.00818128	-1.77645	0.76874	-1.18711
contig_7700	guanine nucleotide-binding protein subunit beta-like protein A	AT1G18080	0.0849555	2.86454	0.00108967	7.32664	0.0024243	5.26059	0.0138433	-1.39274
contig_3694	GSH-dependent dehydroascorbate reductase 1, putative		0.118209	-1.07472	0.372098	3.62062	1.48576e-09	15.7637	0.0034427	4.35387
contig_2	Glycosyl hydrolase family 38 protein	AT5G13980	0.0115221	2.8011	0.352595	-5.97538	0.718965	-1.14781	0.143701	5.20591
contig_1125	glyceraldehyde-3-phosphate dehydrogenase A subunit	AT3G26650	0.948359	1.00609	0.122653	-1.24707	0.000678711	-1.46229	0.36741	-1.17257
contig_98	glutathione S-transferase F7	AT1G02920	0.861554	-1.16522	0.00456621	-10.6142	0.554845	-1.29531	0.0407559	8.19431
contig_3192	glucan endo-1,3-beta-glucosidase 6	AT5G58090	0.0496608	6.89363	0.954036	1.00075	0.170465	-1.1057	0.259031	-1.10652
contig_568	GDSL esterase/lipase LIP1	AT5G45670	0.00307318	-15.4561	0.00369323	-14.3709	0.0029113	-15.9017	0.259031	-1.10652
contig_4125	GDP-mannose 3,5-epimerase	AT5G28840	0.918166	-1.24528	0.0269541	2.78118	0.596568	1.54708	0.113483	-1.79769
contig_31	fructose-bisphosphate aldolase 6	AT2G36460	0.114565	-1.83245	0.023195	-3.08823	0.038063	-1.20789	0.0344757	2.55672
contig_3830	fructose-bisphosphate aldolase 2	AT4G38970	0.0674664	-1.11722	7.04834e-07	-2.02214	7.91704e-06	-1.93925	0.565973	1.04275
contig_1292	D-ribulose-5-phosphate-3-epimerase	AT5G61410	0.637758	1.34624	0.347833	-6.24516	0.31849	1.54957	0.0372425	9.67733
contig_3751	dihydrolipoamide acetyltransferase, long form protein	AT3G13930	0.554385	-1.1764	0.141452	-1.42457	0.881074	-1.07981	0.0106951	1.31928
contig_4069	D-3-phosphoglycerate dehydrogenase	AT4G34200	0.266726	1.14429	0.470306	1.10658	0.0232422	1.39376	0.0475579	1.25952
contig_232	cytochrome b6-f complex iron-sulfur subunit	AT4G03280	0.191255	-2.94216	0.0404957	-8.17043	0.0315195	-9.04078	0.259031	-1.10652
contig_3227	Class-II DAHP synthetase family protein	AT1G22410	0.118209	-1.07472	2.79406e-10	20.3476	0.0541041	11.3874	0.119748	-1.78685
contig_3652	chloroplast heat shock protein 90	AT2G04030	0.409918	3.89468	0.0391983	13.8026	0.187547	9.69897	0.549773	-1.42309
contig_470	chloroplast heat shock protein 70-1	AT4G24280	0.174088	1.15274	0.0933243	-2.1564	0.00176697	-1.73959	0.346473	1.2396
contig_126	chlorophyll A/B binding protein 1	AT1G29930	0.00319646	1.4121	0.617355	1.05092	0.61402	-1.05362	0.254046	-1.10727
contig_3340	chaperonin-60 alpha	AT2G28000	0.987441	1.02811	0.00176286	-2.19327	0.00360951	-1.72784	0.159919	1.26937
contig_369	catalase		0.0644962	-1.69171	0.00851862	1.75927	0.95436	1.07687	0.0506744	-1.63368
contig_780	beta glucosidase 17	AT2G44480	0.586817	1.65777	0.00236733	5.22143	0.0610916	4.01602	0.297959	-1.30015
contig_6615	BCL-2-associated athanogene 7	AT5G62390	0.118209	-1.07472	1.67603e-10	20.709	0.197299	9.31288	0.0463752	-2.22369
contig_5393	ATP-dependent zinc metalloprotease FTSH 1	AT1G50250	0.841539	1.0248	9.63569e-09	-18.0079	1.12248e-08	-19.9262	0.259031	-1.10652
contig_8907	ATPAM_ARATHRecName: Full=ATP synthase subunit alpha, mitochondrial (mitochondrion)	ATMG01190	0.376105	-1.11584	0.001819	-1.54572	0.0108578	-1.44917	0.500199	1.06662
contig_13136	atp1		0.969171	1.00379	0.00794781	-1.34809	0.00400367	-1.35936	0.961395	-1.00836
contig_2998	ATP synthase gamma chain 1	AT4G04640	0.0534348	2.19305	0.647664	1.24264	0.122495	-8.05602	0.039898	-10.0107
contig_3795	ATP citrate lyase subunit B 2	AT5G49460	0.292745	-3.30468	0.000391929	9.27662	0.0011944	7.23932	0.138281	-1.28142
contig_469	GLYCINE-RICH RNA-BINDING PROTEIN 7	AT2G21660	0.206478	-1.25228	0.204572	-1.23883	0.0290187	-1.42907	0.239693	-1.15356
contig_5606	aspartyl protease family protein	AT1G01300	0.0151299	1.46251	0.00596724	1.46111	0.00403482	1.56731	0.383311	1.07268
contig_3071	Aldolase-type TIM barrel family protein	AT5G13420	0.0390291	1.26101	0.00382996	1.35346	0.0156902	1.34271	0.834515	-1.00801
contig_3307	aldehyde dehydrogenase 7B4	AT1G54100	0.82631	1.01356	0.000214028	-2.08589	0.083926	-2.25358	0.472575	-1.08039
contig_5670	aldehyde dehydrogenase 2B4	AT3G48000	0.0436889	1.26194	0.153155	-1.17191	0.828755	1.02078	0.118131	1.19626
contig_1789	alanine--glyoxylate aminotransferase	AT2G13360	0.235278	-1.35557	7.03129e-08	-25.1517	6.7905e-08	-27.831	0.259031	-1.10652
contig_8355	RBP31	AT4g24770	0.321233	-1.25386	1.2933e-10	-14.9047	3.5429e-10	-16.4925	0.259031	-1.10652
contig_13935	AChain A, Crystal Structure Of Arabidopsis Thaliana Allene Oxide Synthase (aos, Cytochrome P450 74a, Cyp74a) Complexed With 13(s)-hod At 1.85 A Resolution		0.120677	-2.12139	0.242328	-1.41575	0.0141433	-4.35219	0.0242832	-3.07413
contig_4421	40S ribosomal protein S28-2	AT5G64140	0.701356	1.14667	0.541605	1.69794	0.00494281	4.259	0.0392811	2.50833
contig_3088	2-Cys peroxiredoxin BAS1	AT3G11630	0.0478476	2.12142	0.508542	-2.3473	0.121858	-7.61969	0.220981	-3.24615
contig_1497	1-aminocyclopropane-1-carboxylate oxidase	AT1G05010	0.853201	-1.04912	2.18973e-08	-25.4799	2.26828e-08	-28.1941	0.259031	-1.10652
contig_6799	unnamed protein product [Coffea canephora]		0.178478	-1.19917	0.00250572	-1.82694	0.0250499	-1.41687	0.106401	1.28942
contig_121	14-3-3a [Morus alba var. atropurpurea]		0.109074	1.22205	0.580977	-1.04642	0.00530258	-1.25222	0.0860488	-1.19667
contig_5871	PREDICTED: probable rhamnose biosynthetic enzyme 3 [Eucalyptus grandis] >gi		0.00179495	-1.56763	0.163269	-1.17032	0.306926	-1.11178	0.49839	1.05265
contig_9092	Protein HIRA [Morus notabilis] >gi		0.118209	-1.07472	0.0484151	14.9665	0.4459	4.21265	0.202024	-3.55275
contig_3193	Glucose-6-phosphate 1-dehydrogenase, cytoplasmic isoform 2 [Morus notabilis] >gi		0.118209	-1.07472	0.0352724	9.12421	0.167992	5.65497	0.49826	-1.61349
contig_4013	hypothetical protein L484_019091 [Morus notabilis] >gi		0.448176	1.13642	0.00979227	1.45688	0.281254	-1.40046	0.119576	-2.04031
contig_359	putative mitochondrial-processing peptidase subunit beta [Morus notabilis] >gi		0.0433368	-1.25402	8.41159e-05	-1.46938	0.088051	-1.20629	0.134623	1.2181
contig_1218	Isocitrate dehydrogenase [NADP] [Morus notabilis] >gi		0.308307	-8.21061	0.00670742	3.57281	0.0962205	3.13955	0.398352	-1.138
contig_5088	60S ribosomal protein L3 [Morus notabilis] >gi		0.118209	-1.07472	0.0347409	10.3386	0.0550158	14.4433	0.921805	1.39703
contig_2340	Phosphoglycerate kinase [Morus notabilis] >gi		0.579197	1.03353	0.00225723	-1.38259	0.126683	-1.12048	0.0162679	1.23393
contig_3158	hypothetical protein L484_008699 [Morus notabilis] >gi		0.975562	1.02666	0.496784	-1.37511	0.0401099	-5.07403	0.200963	-3.68992
contig_3181	PREDICTED: probable importin-7 homolog [Vitis vinifera]		0.422487	2.78311	0.00347237	19.0416	0.00704326	22.6849	0.936912	1.19133
contig_815	hypothetical protein PRUPE_ppa004026mg [Prunus persica] >gi		0.544922	1.01561	0.00402514	-12.915	0.141009	-2.81292	0.143973	4.59131
contig_288	Vacuolar ATP synthase subunit C (VATC) / V-ATPase C subunit / vacuolar proton pump C subunit (DET3) [Theobroma cacao] >gi		0.122492	-1.19532	0.0266971	-1.2988	0.0384777	-1.29777	0.972695	1.0008
contig_3777	putative ribose-5-phosphate isomerase [Morus notabilis] >gi		0.21767	-2.60326	0.0415464	-8.20359	0.0323427	-9.07748	0.259031	-1.10652
contig_3018	PREDICTED: succinyl-CoA ligase [ADP-forming] subunit beta, mitochondrial isoform X2 [Gossypium raimondii] >gi		0.229912	-1.13845	0.22004	-1.50318	0.00674309	-1.44644	0.473617	1.03923
contig_7962	Subtilisin-like protease [Morus notabilis] >gi		0.3791	1.21418	0.00442473	-16.2277	0.196007	-2.18371	0.193887	7.43124
contig_1732	PREDICTED: phosphoenolpyruvate carboxylase, housekeeping isozyme-like [Pyrus x bretschneideri]		0.915671	-1.22053	0.00365818	4.64632	0.241046	3.33726	0.196094	-1.39226
contig_519	hypothetical protein PRUPE_ppa010152mg [Prunus persica] >gi		0.587969	-1.08772	0.00371543	-24.7933	0.0294746	-7.31274	0.414769	3.39043
contig_5747	putative glycerophosphoryl diester phosphodiesterase 2 [Morus notabilis] >gi		0.73309	1.07258	0.0707667	-2.25313	0.00892343	-4.53536	0.193852	-2.01292
contig_24005	PREDICTED: peroxidase 4 [Vitis vinifera]		0.118209	-1.07472	0.00327545	13.0124	5.13582e-10	33.5467	0.0492579	2.57805
contig_736	hypothetical protein CICLE_v10031047mg [Citrus clementina] >gi		2.24522e-07	20.3684	0.36296	3.50627	0.144209	5.81776	0.550419	1.65925
contig_586	Glutamine synthetase leaf isozyme [Morus notabilis] >gi		0.256936	-1.21254	0.129375	-1.89513	0.0489784	-2.68818	0.503206	-1.41847
contig_3780	PREDICTED: UDP-D-apiose/UDP-D-xylose synthase 2 [Beta vulgaris subsp. vulgaris]		0.0737355	-2.3166	0.00292249	-5.31919	0.000825626	-8.53025	0.864283	-1.60367
contig_1804	Putative 2-3 biphosphoglycerate independant phosphoglycerate mutase [Vitis vinifera]		0.0121397	-1.46164	0.00386993	-1.44608	0.513042	1.07932	0.00397002	1.56079
contig_3622	14-3-3 protein, putative [Ricinus communis] >gi		0.957718	-1.0011	0.0545774	-1.35108	0.00600115	-1.5008	0.407063	-1.11082
contig_4213	PREDICTED: nucleoside diphosphate kinase 1-like [Sesamum indicum]		0.0168834	-1.36385	0.112875	-1.84851	0.0249023	-1.37484	0.297138	1.34453
contig_2275	hypothetical protein L484_016732 [Morus notabilis] >gi		0.118209	-1.07472	9.68713e-11	29.0599	0.0518546	18.3457	0.153447	-1.58402
contig_20692	PREDICTED: auxin-binding protein ABP19a [Fragaria vesca subsp. vesca]		0.105299	1.75767	0.238449	-2.22813	0.027826	-7.57956	0.273906	-3.40175
contig_328	PREDICTED: tubulin alpha chain isoform X1 [Malus domestica]		0.533498	1.04783	0.344027	1.05554	0.0390239	1.244	0.0935379	1.17854
contig_2607	PREDICTED: enolase [Fragaria vesca subsp. vesca]		0.0349879	-1.23796	0.000265895	-1.5728	0.0122205	-1.34511	0.13069	1.16927
contig_4718	unnamed protein product [Vitis vinifera]		0.118209	-1.07472	0.0064938	20.6967	0.192431	11.6437	0.269772	-1.7775
contig_14222	Malate dehydrogenase [Morus notabilis] >gi		0.0335445	-1.41632	5.55997e-09	-18.6505	0.00131382	-6.1552	0.413208	3.03005
contig_1144	Leucine aminopeptidase 3 [Morus notabilis] >gi		0.768725	-1.02469	0.000124417	-1.91012	0.380465	-1.13976	0.0715661	1.67589
contig_1562	Peroxidase 63 [Morus notabilis] >gi		0.442331	-1.95857	0.0413458	-10.2536	0.16645	-3.55791	0.484355	2.8819
contig_6343	Glutamate-1-semialdehyde 2,1-aminomutase 1 [Morus notabilis] >gi		0.963498	1.02792	1.64187e-10	-13.3209	0.050646	-2.07911	0.171541	6.40701
contig_714	PREDICTED: ketol-acid reductoisomerase, chloroplastic [Prunus mume]		0.0844107	-1.27301	0.3203	-1.32417	0.0288706	-1.37315	0.551653	-1.03699
contig_6513	PREDICTED: T-complex protein 1 subunit zeta-like [Nelumbo nucifera]		0.266896	2.2429	0.00346292	4.4899	0.0755215	3.84099	0.391946	-1.16894
contig_4828	PREDICTED: T-complex protein 1 subunit beta [Prunus mume]		0.118209	-1.07472	0.00387555	11.9134	0.170465	-1.1057	0.0030479	-13.1727
contig_317	PREDICTED: monodehydroascorbate reductase isoform X1 [Vitis vinifera] >gi		0.601915	-1.03476	0.0227174	-1.3476	0.0532545	-1.16876	0.225592	1.15301
contig_10439	PREDICTED: uncharacterized protein LOC103927783 isoform X1 [Pyrus x bretschneideri] >gi		0.401423	5.36715	0.954036	1.00075	0.00484204	19.0495	0.00487578	19.0353
contig_3378	translation initiation factor eIF-4A family protein [Populus trichocarpa] >gi		0.77131	1.04982	0.261271	1.17239	0.243247	-1.16196	0.0320318	-1.36227
contig_549	unnamed protein product [Coffea canephora]		0.275346	2.21925	0.043434	4.98523	0.00135703	6.28104	0.333434	1.25993
contig_3368	PREDICTED: putative lactoylglutathione lyase [Solanum lycopersicum] >gi		0.0251987	-1.52229	0.00631098	-1.73472	0.176571	-1.68965	0.562595	1.02667
contig_3653	PREDICTED: T-complex protein 1 subunit eta-like [Gossypium raimondii] >gi		0.464976	1.58489	0.0476355	2.66499	0.0871279	2.0371	0.0700075	-1.30823
contig_3890	hypothetical protein PRUPE_ppa006233mg [Prunus persica] >gi		0.913861	-1.10344	0.00247852	5.14739	0.0798335	3.84616	0.293163	-1.33832
contig_4240	Proteasome subunit beta type-1 [Morus notabilis] >gi		0.917732	-1.10486	0.355421	-3.07264	0.223025	3.00718	0.0452937	9.23997
contig_6502	PREDICTED: T-complex protein 1 subunit gamma [Nelumbo nucifera]		0.484907	-1.97494	0.0433115	2.3811	0.235327	1.97524	0.401281	-1.20548
contig_27	hypothetical protein PRUPE_ppa000130mg [Prunus persica] >gi		0.616882	1.04214	2.4157e-05	1.48338	0.0718459	1.19324	0.0222452	-1.24315
contig_3589	PREDICTED: mitochondrial dicarboxylate/tricarboxylate transporter DTC [Gossypium raimondii] >gi		0.00422926	3.96645	0.966553	-1.02516	0.885057	-1.1854	0.919344	-1.1563
contig_8281	hypothetical protein CISIN_1g016109mg [Citrus sinensis]		0.994036	-1.04013	0.132694	-1.3772	0.996329	-1.0438	0.0125149	1.31941
contig_302	40S ribosomal protein S7 [Morus notabilis] >gi		0.118209	-1.07472	0.0350071	12.9331	0.170465	-1.1057	0.0282129	-14.3001
contig_2260	40S ribosomal protein S3a [Morus notabilis] >gi		0.118209	-1.07472	0.0354679	8.34749	0.191488	7.93371	0.605894	-1.05215
contig_13469	hypothetical protein L484_018412 [Morus notabilis] >gi		0.638274	1.42816	0.139998	-6.51129	0.665207	1.15533	0.0388301	7.52271
contig_270	Polyadenylate-binding protein 2 [Morus notabilis] >gi		0.3963	2.95952	0.954036	1.00075	0.0460797	7.17618	0.0461841	7.17083
contig_2992	PREDICTED: puromycin-sensitive aminopeptidase isoform X2 [Prunus mume]		0.180575	-3.21193	0.0402406	-8.93248	0.937676	1.17441	0.0426176	10.4904
contig_103	PREDICTED: 60S ribosomal protein L22-2-like [Populus euphratica] >gi		0.118209	-1.07472	0.0474646	8.8619	0.170465	-1.1057	0.0374726	-9.7986
contig_572	hypothetical protein L484_016342 [Morus notabilis] >gi		0.118209	-1.07472	3.84719e-10	51.2756	0.0523306	16.4451	0.0461336	-3.11798
contig_5892	hypothetical protein L484_008431 [Morus notabilis] >gi		0.305286	-6.42663	0.00157494	7.17189	0.241788	3.4476	0.0972428	-2.08026
contig_1687	PREDICTED: thiamine thiazole synthase, chloroplastic [Jatropha curcas]		1.69282e-10	15.4291	0.358876	3.45824	0.170465	-1.1057	0.274934	-3.82378
contig_8104	xyloglucanase inhibitor 3 [Humulus lupulus]		0.00494912	14.0447	2.99748e-11	30.517	4.52315e-10	33.744	0.454684	1.10574
contig_2140	Haloacid dehalogenase-like hydrolase superfamily protein [Theobroma cacao] >gi		0.733057	-1.08718	0.263077	-2.53161	0.188256	1.36872	0.00654156	3.46506
contig_2401	PREDICTED: elongation factor 1-delta-like [Pyrus x bretschneideri]		0.00971305	1.29011	0.615849	1.07846	0.0969612	-1.86432	0.355038	-2.01059
contig_3344	L-ascorbate oxidase-like protein [Morus notabilis] >gi		0.702841	-1.05347	0.0117425	-4.03767	1.42399e-09	-31.9164	0.0999269	-7.90464
contig_184	ATP synthase CF1 alpha subunit (chloroplast) [Cannabis sativa] >gi		0.57197	1.02731	0.00093939	-1.37997	6.07705e-05	-1.44502	0.458076	-1.04714
contig_477	BnaC02g13240D [Brassica napus]		0.00353988	8.85336	7.27739e-11	17.6092	0.0593562	8.05066	0.0657952	-2.18729
contig_4096	PREDICTED: 14-3-3-like protein GF14 kappa isoform X2 [Malus domestica] >gi		0.952028	-1.0684	0.0420826	-5.93647	0.00325022	-32.364	0.293927	-5.45172
contig_2012	O-methyltransferase 3 [Humulus lupulus]		0.00372497	-13.2336	0.00451226	-12.3044	0.00351978	-13.6151	0.259031	-1.10652
contig_1235	PREDICTED: V-type proton ATPase catalytic subunit A [Vitis vinifera] >gi		0.925522	-1.00321	2.75311e-05	-1.42361	0.0798833	-1.12782	0.00346929	1.26226
contig_1863	PREDICTED: 60S ribosomal protein L11 [Musa acuminata subsp. malaccensis]		0.118209	-1.07472	0.0348539	7.51474	0.170465	-1.1057	0.026857	-8.30905
contig_2808	Aconitate hydratase 1 [Morus notabilis] >gi		0.271365	1.77441	0.043716	2.28355	0.0560603	2.0028	0.1957	-1.14018
contig_692	Adenine phosphoribosyltransferase 1 [Morus notabilis] >gi		0.935791	-1.13132	0.23717	1.88085	0.113157	-6.48299	0.0031076	-12.1935
contig_1470	T-complex protein 1 subunit alpha [Morus notabilis] >gi		0.304284	-5.98064	0.00942483	2.99994	0.844193	-1.64012	0.00244704	-4.92025
contig_2610	AF181492_1elongation factor-1 alpha 3 [Lilium longiflorum]		0.118209	-1.07472	8.68086e-12	63.7077	0.0508798	27.9358	0.0849973	-2.28051
contig_58	14-3-3d [Morus alba var. atropurpurea]		0.140636	-1.6263	0.00221703	-5.32002	0.0645536	-2.33172	0.300028	2.28159
contig_5372	unknown [Lotus japonicus]		0.118209	-1.07472	2.02641e-09	27.0539	0.0541563	13.8939	0.104939	-1.94718
contig_1177	hypothetical protein L484_013333 [Morus notabilis] >gi		0.74604	-1.35776	0.00394693	-14.5543	0.00311663	-16.1047	0.259031	-1.10652
contig_26205	xyloglucanase inhibitor 1 [Humulus lupulus]		0.211534	-1.4989	3.70407e-10	-17.7678	7.08699e-10	-19.6605	0.259031	-1.10652
contig_2503	acetyl-CoA C-acetyltransferase [Camellia chekiangoleosa]		0.0322347	-2.61393	8.01793e-09	-16.6928	9.67281e-09	-18.471	0.259031	-1.10652
contig_3374	Protein ARABIDILLO 1 [Morus notabilis] >gi		0.568306	1.28918	0.0414031	-14.6443	0.426483	-2.04907	0.213987	7.14682
contig_2391	PREDICTED: elongation factor 1-gamma [Eucalyptus grandis] >gi		0.545054	-1.11944	0.00503529	1.70556	0.103226	1.37685	0.150872	-1.23874
contig_979	PREDICTED: peptidyl-prolyl cis-trans isomerase [Cucumis melo]		0.0611683	-1.15238	0.268376	-1.11931	0.206852	1.13781	0.0466724	1.27356
contig_5044	Malate dehydrogenase [Morus notabilis] >gi		0.572318	1.03381	0.0180088	-1.24073	0.0172642	-1.29239	0.480894	-1.04163
contig_2668	hypothetical protein CARUB_v10018269mg, partial [Capsella rubella] >gi		0.118209	-1.07472	1.78152e-08	13.9215	0.169803	4.97632	0.0255755	-2.79755
contig_1473	PREDICTED: lysosomal beta glucosidase-like isoform X2 [Vitis vinifera]		0.170602	1.50849	0.0372627	-10.201	0.0294775	-11.2877	0.259031	-1.10652
contig_1656	hypothetical protein CICLE_v10004755mg [Citrus clementina] >gi		0.25716	1.13398	0.0535631	1.19741	0.00772648	1.31908	0.273785	1.10161
contig_2022	PREDICTED: nucleosome assembly protein 1, 3 [Jatropha curcas] >gi		0.00512678	12.0363	0.954036	1.00075	0.170465	-1.1057	0.259031	-1.10652
contig_10435	unknown [Populus trichocarpa x Populus deltoides]		0.00554042	11.1399	3.60155e-10	20.7569	0.00524895	14.9319	0.265887	-1.3901
contig_2758	hypothetical protein EUTSA_v10011235mg [Eutrema salsugineum] >gi		0.272867	-1.55159	0.00130518	2.57815	0.0521992	1.84652	0.0747638	-1.39622
contig_4130	PREDICTED: proteasome subunit alpha type-7-like [Nelumbo nucifera]		0.997752	1.1037	0.0361022	-9.14527	0.198854	-2.63181	0.453621	3.47489
contig_1733	PREDICTED: elongation factor 1-beta 2-like [Nelumbo nucifera]		0.00514732	10.9822	0.123644	5.07081	0.491523	3.48585	0.48736	-1.45468
contig_3142	Serine--tRNA ligase [Morus notabilis] >gi		0.118209	-1.07472	0.0400569	8.99147	0.184565	6.83488	0.578599	-1.31553
contig_1884	40S ribosomal protein S3-3 [Morus notabilis] >gi		0.295874	-3.75068	0.000360091	10.7032	0.185127	5.34126	0.0992836	-2.00387
contig_4736	PREDICTED: putative dihydroxy-acid dehydratase, mitochondrial [Malus domestica]		0.0465142	9.77165	0.298104	2.61332	0.0419363	7.79033	0.212235	2.98101
contig_508	vacuolar ATP synthase subunit B family protein [Populus trichocarpa] >gi		0.661932	-1.02633	0.00941309	-1.42113	0.00458744	-1.37416	0.744357	1.03418
contig_2274	conserved hypothetical protein [Ricinus communis] >gi		0.118209	-1.07472	0.00366804	11.0295	0.0410034	9.4089	0.573482	-1.17224
contig_2759	Protein disulfide isomerase-like 1-4 [Morus notabilis] >gi		0.0704989	-2.22752	2.2062e-08	-17.6606	0.266936	-1.4262	0.00412869	12.383
contig_5415	betaine-aldehyde dehydrogenase [Juglans regia]		0.118456	-1.74396	3.86612e-09	-13.8446	0.0019074	-5.00029	0.423483	2.76875
contig_2011	O-methyltransferase 3 [Humulus lupulus]		0.00368686	-11.8617	0.00450531	-11.0289	0.00348064	-12.2037	0.259031	-1.10652
contig_1579	Tubulin beta-1 chain [Morus notabilis] >gi		0.651947	-1.04218	0.0480171	-2.17769	0.418124	-1.09517	0.233039	1.98845
contig_2103	elongation factor 1-alpha [Rosa multiflora]		0.303134	-5.53465	0.000422924	12.9518	0.05587	6.0519	0.102371	-2.14012
contig_820	hypothetical protein PRUPE_ppa001973mg [Prunus persica] >gi		0.527543	-1.53379	0.0407576	-14.8623	0.566355	-1.47336	0.14593	10.0873
contig_81	hypothetical protein CICLE_v10020158mg [Citrus clementina] >gi		0.955716	-1.039	0.0518797	3.70241	0.00226017	5.42474	0.266941	1.46519
contig_1779	Aspartic proteinase nepenthesin-1 [Morus notabilis] >gi		0.645114	-1.03643	2.12925e-06	-2.1758	0.000701261	-1.76151	0.111618	1.23519
contig_3303	DEAD-box ATP-dependent RNA helicase 37 [Morus notabilis] >gi		0.0420332	8.41706	0.30383	3.25834	0.170465	-1.1057	0.226791	-3.60275
contig_5628	Aspartate aminotransferase [Morus notabilis] >gi		0.0366892	-1.29252	0.0167154	-3.15377	0.0238007	-2.83614	0.986355	1.112
contig_8191	PREDICTED: LL-diaminopimelate aminotransferase, chloroplastic isoform X2 [Gossypium raimondii] >gi		0.913051	-1.00059	1.15031e-10	-16.5542	0.149206	-1.56756	0.0495616	10.5605
contig_3327	PREDICTED: 40S ribosomal protein S20-2-like [Sesamum indicum] >gi		0.118209	-1.07472	0.00368917	15.2615	0.0554449	10.8783	0.478176	-1.40293
contig_2505	hypothetical protein PRUPE_ppa006158mg [Prunus persica] >gi		0.77272	1.02037	0.000749653	-1.92264	0.00137938	-1.92866	0.894852	-1.00313
contig_4223	Carbamoyl-phosphate synthase large chain [Morus notabilis] >gi		0.0375048	-18.034	0.0430918	-16.7677	0.3547	-3.15658	0.174815	5.31198
contig_7641	hypothetical protein PRUPE_ppa011314mg [Prunus persica] >gi		0.29828	-4.19667	0.000787895	8.22023	0.200271	4.67949	0.127286	-1.75665
contig_1510	protein with unknown function [Ricinus communis] >gi		0.931484	-1.19145	0.00455935	4.23296	0.0974464	2.98565	0.274581	-1.41777
contig_886	hypothetical protein PRUPE_ppa000858mg [Prunus persica] >gi		0.358242	-1.18628	0.000631265	1.41015	0.0733731	1.37519	0.733234	-1.02542
contig_7117	Proteasome subunit alpha type 4 family protein [Populus trichocarpa] >gi		0.0327337	2.3823	0.554322	-1.62818	0.526798	1.61341	0.225897	2.62692
contig_2066	Ferredoxin--nitrite reductase [Morus notabilis] >gi		0.57554	1.69352	0.234809	2.39195	0.272564	-3.8588	0.0289832	-9.23006
contig_5535	PREDICTED: alanine aminotransferase 2, mitochondrial-like [Prunus mume]		0.0467913	-1.35185	0.000956936	-6.89466	0.011077	-3.99487	0.597918	1.72588
contig_8436	Quinone oxidoreductase-like protein [Morus notabilis] >gi		0.273933	1.37324	0.00402574	-16.0356	0.00320166	-17.7438	0.259031	-1.10652
contig_3705	AarF domain-containing kinase isoform 2 [Theobroma cacao] >gi		0.195424	1.36899	0.0403561	-14.9712	0.672447	1.00643	0.00364651	15.0675
contig_100	PREDICTED: glyceraldehyde-3-phosphate dehydrogenase [Beta vulgaris subsp. vulgaris] >gi		0.0381474	1.29887	0.000176256	1.38478	0.000749643	1.49256	0.309098	1.07783
contig_3864	AC026875_2T6D22.2 [Arabidopsis thaliana]		0.666843	1.20619	0.000802996	9.05414	0.0614169	4.5283	0.114554	-1.99946
contig_3180	unknown [Solanum tuberosum]		0.967597	1.00844	0.0197732	-1.15137	0.311865	-1.05919	0.239453	1.08702
contig_2013	PREDICTED: L-ascorbate oxidase homolog [Pyrus x bretschneideri]		0.956288	1.00378	0.0930005	-2.02293	0.00034403	-1.64566	0.238713	1.22925
contig_5322	hypothetical protein PRUPE_ppa007259mg [Prunus persica] >gi		0.69319	-1.01826	0.0166648	-1.2413	0.0948706	-1.22718	0.951622	1.01151
contig_21709	hypothetical protein, partial [Scutellaria baicalensis]		0.0322747	-9.9766	0.0383821	-9.27608	0.0301754	-10.2642	0.259031	-1.10652
contig_2046	DEAD-box ATP-dependent RNA helicase 56 [Morus notabilis] >gi		0.130251	-6.50325	0.0464302	2.1307	0.121256	-6.69073	1.37286e-09	-14.2559
contig_1105	TUDOR-SN protein 1 isoform 1 [Theobroma cacao] >gi		0.29828	-4.19667	0.000905596	7.75076	0.210356	4.20825	0.116505	-1.8418
contig_13336	PREDICTED: ADP,ATP carrier protein 1, mitochondrial [Vitis vinifera]		0.292745	-3.30468	0.0439651	4.4746	0.52881	2.04133	0.194734	-2.192
contig_4694	PREDICTED: 40S ribosomal protein S10-like [Prunus mume]		0.118209	-1.07472	0.0339157	8.20682	0.420251	3.08189	0.19322	-2.66292
contig_3377	hypothetical protein L484_012638 [Morus notabilis] >gi		0.118209	-1.07472	0.00369019	14.135	0.0573554	8.29293	0.393868	-1.70446
contig_2228	PREDICTED: proliferation-associated protein 2G4 [Jatropha curcas] >gi		0.118209	-1.07472	0.00676558	16.1202	0.502022	3.05561	0.0460247	-5.2756

## Sheet: Cell wall NSAF
Insights Into The Molecular Regulation Of Monolignol-derived Product Biosynthesis In The Growing Hemp Hypocotyl
Marc Behr, Kjell Sergeant, Céline Leclercq, Sébastien Planchon, Cédric Guignard, Audrey Lenouvel, Jenny Renaut, Jean-Francois Hausman, Stanley Lutts, Gea Guerriero.
Additional File 3: Gel-based and gel-free proteomics data
Identification			NSAF (Figure 6)				Fold change significance
Protein	contig ID	TAIR ID	H6	H9	H15	H20	t-test H9/H6	H9/H6	t-test H15/H6	H15/H6	t-test H20/H6	H20/H6	t-test H20/H15	H20/H15
UXS5	contig_1143	AT3G46440	0.0835857	0.183653	0.397865	0.47554	0.086078	2.19719	0.00572756	4.75997	0.00355373	5.68925	0.0828508	1.19523
FRUCTOKINASE-3	contig_6737	AT1G06020	0.332728	0.421138	0.575609	0.664862	0.0240436	1.26571	4.99299e-05	1.72997	1.68208e-05	1.99822	0.177737	1.15506
FLA12	contig_16210	AT5g60490	0.0287632	0.0267635	0.417802	0.471975	0.118209	-1.07472	1.10595e-09	14.5256	5.81663e-11	16.409	0.225296	1.12966
PAL1	contig_1672	AT2G37040	0.00900066	0.00837491	0.200949	0.234377	0.118209	-1.07472	1.46278e-09	22.326	1.96013e-09	26.04	0.334975	1.16635
CELLULASE	contig_15513	AT1G13130	0.0056572	0.00526389	0.209058	0.289611	0.118209	-1.07472	3.57132e-11	36.9543	1.43347e-09	51.1934	0.0660546	1.38531
PAL2	contig_2941	AT3G53260	0.00903329	0.00840527	0.185918	0.287656	0.118209	-1.07472	3.6715e-11	20.5814	1.58762e-10	31.844	0.00261863	1.54722
SUS4	contig_839	AT3G43190	0.0675604	0.125963	1.98496	1.56852	0.026733	1.86445	0.000209263	29.3805	0.000567934	23.2166	0.211313	-1.2655
UDG4	contig_3277	At5g39320	0.435789	0.434275	0.587084	0.573869	0.888618	-1.00349	0.00058586	1.34718	0.000563276	1.31685	0.669634	-1.02303
METS2	contig_54	AT5G17920	1.13066	1.17036	2.1005	2.07673	0.91575	1.03511	0.000244019	1.85776	0.00221855	1.83674	0.78515	-1.01145
SAMS4	contig_1452	AT3G17390	0.0110664	0.0992661	0.465208	0.468825	0.39071	8.97002	1.08102e-13	42.0378	0.00625686	42.3647	0.486138	1.00777
METS2	contig_2444	AT5G17920	0.00674079	0.20708	0.808459	0.731075	0.164506	30.7205	1.72708e-14	119.935	1.84923e-11	108.455	0.243415	-1.10585
SAMS3	contig_2372	AT2G36880	0.472464	0.402259	0.544917	0.566312	0.235931	-1.17453	0.0832278	1.15335	0.0222162	1.19863	0.395318	1.03926
ANNAT2	contig_757	AT5G65020	0.142361	0.0120865	0.621829	0.310192	0.31192	-11.7786	0.00447179	4.36796	0.297833	2.1789	0.101794	-2.00466
ANNAT2	contig_95	AT5G65020	0.387376	0.247227	0.95431	0.493237	0.391622	-1.56689	0.00535344	2.46352	0.57613	1.27328	0.0356629	-1.93479
SAHH2	contig_585	AT3G23810	0.619273	0.577743	1.09548	0.903778	0.618949	-1.07188	0.00121776	1.76898	0.0316301	1.45942	0.0637503	-1.21211
MTHFR2	contig_553	AT2G44160	0.0084605	0.0078723	0.0867796	0.0559795	0.118209	-1.07472	0.0489445	10.257	0.195104	6.61658	0.536629	-1.5502
INVERTASE/PME	contig_3727	AT3G47400	0.0436618	0.111529	0.232129	0.159731	0.0970329	2.5544	0.00245377	5.31651	0.0064714	3.65837	0.0130542	-1.45325
PATELLIN-3	contig_592	AT1G72160	0.194997	0.218508	0.256904	0.361424	0.345752	1.12057	0.147956	1.31748	0.0121495	1.85348	0.076208	1.40684
CAD4	contig_1798	AT3G19450	0.0151516	0.0421685	0.0778277	0.155448	0.422487	2.78311	0.153227	5.13659	3.05284e-10	10.2595	0.0546056	1.99734
HCT	contig_2469	AT5G48930	0.0113882	0.113504	0.135944	0.290025	0.0039742	9.96682	0.00374956	11.9373	1.35919e-10	25.4672	0.0807062	2.13341
4CL2	contig_2190	AT3G21240	0.0099108	0.0479651	0.0630208	0.151267	0.157874	4.83968	0.151539	6.3588	9.83852e-09	15.2628	0.0392601	2.40026
FLA11	contig_10048	AT5G03170	0.0213326	0.0198495	0.0213485	0.138431	0.118209	-1.07472	0.954036	1.00075	0.037317	6.48917	0.0374743	6.48433
PAL1	contig_866	AT2G37040	0.00747562	0.00695589	0.0243581	0.129804	0.118209	-1.07472	0.30383	3.25834	1.89206e-08	17.3637	0.00194479	5.32898
PGM3	contig_3412	AT1G23190	0.234585	0.238286	0.269611	0.39312	0.805666	1.01578	0.360587	1.14931	0.00208149	1.67581	0.0299909	1.4581
AtPRX52	contig_18987	AT5G05340	0.016717	0.0155548	0.110737	0.36857	0.118209	-1.07472	0.127291	6.62421	3.67396e-09	22.0476	0.017202	3.32834
PGIP1	contig_9161	AT5G06860	0.0142879	0.0132946	0.140382	0.350582	0.118209	-1.07472	0.035306	9.82527	2.59385e-09	24.537	0.0546164	2.49733
AtPRX54	contig_4738	AT5G06730	0.0131177	0.0122057	0.136428	0.364079	0.118209	-1.07472	0.00342255	10.4003	2.78927e-10	27.7548	0.0348355	2.66866
COMT	contig_6693	AT5G54160	0.213425	0.212567	0.442633	0.682262	0.971572	-1.00404	0.000225707	2.07395	1.26215e-05	3.19673	0.000591679	1.54137
SAMS2	contig_142	AT4G01850	0.466898	0.43925	0.578208	0.687719	0.480862	-1.06294	0.00176765	1.2384	0.000443666	1.47295	0.0102903	1.1894
METHYLESTERASE	contig_1108	-	0.0603432	0.161026	0.148863	0.240207	0.175544	2.6685	0.172246	2.46694	0.0112652	3.98068	0.196812	1.61361
CLASS V CHITINASE	contig_1783	-	0.0135424	0.0772262	0.0397581	0.122348	0.16768	5.70256	0.301365	2.93583	0.00330428	9.03444	0.0621183	3.0773
PCBER	contig_52	AT1G75280	0.0162455	0.322675	0.507049	0.603296	6.55274e-12	19.8624	1.02049e-11	31.2116	1.29383e-10	37.1361	0.136977	1.18982
AtPRX3	contig_3612	AT1G05260	0.194368	0.235835	0.266254	0.269068	0.0140729	1.21334	0.00340852	1.36984	0.0117057	1.38432	0.975205	1.01057
CCoAOMT	contig_2388	AT4G34050	0.0150499	0.126329	0.163767	0.226412	0.0489063	8.39396	0.0365553	10.8816	0.040987	15.044	0.870099	1.38252
AtVDAC1	contig_4968	AT3G01280	0.0128491	0.219449	0.0501549	0.12508	5.2369e-09	17.0789	0.307365	3.90337	0.0410501	9.73452	0.255387	2.49388
FLA1	contig_1572	AT5G55730	0.199789	0.108391	0.0118527	0.0438699	0.378831	-1.84322	0.00372273	-16.856	0.0441363	-4.55412	0.4117	3.70126
AtPRX57	contig_1589	AT5G17820	0.333255	0.317098	0.0750695	0.0652949	0.778152	-1.05095	0.00842191	-4.43928	0.00315186	-5.10384	0.597488	-1.1497
AtPRX12	contig_3055	AT1G71695	0.485391	0.462311	0.215322	0.204583	0.573024	-1.04992	2.34811e-05	-2.25426	3.12277e-05	-2.37259	0.650682	-1.05249
AtPRX57	contig_6586	AT5G17820	0.399415	0.369322	0.0383019	0.069164	0.888154	-1.08148	0.000412856	-10.4281	0.00570735	-5.7749	0.587859	1.80576
XYL1	contig_2645	AT1G68560	0.209231	0.172373	0.015224	0.0338917	0.245178	-1.21382	0.000120421	-13.7434	0.0042952	-6.1735	0.49395	2.2262
AtPRX21	contig_1518	-	0.358162	0.301689	0.103041	0.0257388	0.0140966	-1.18719	0.0056289	-3.47593	4.74369e-10	-13.9152	0.287735	-4.00332
PME3	contig_7761	AT3G14310	0.304824	0.352254	0.172232	0.245879	0.402346	1.1556	0.0127209	-1.76985	0.322726	-1.23973	0.0149096	1.4276
PME61	contig_811	AT3G59010	0.279446	0.340845	0.249744	0.170339	0.0329999	1.21972	0.124936	-1.11893	0.000356951	-1.64053	0.00336599	-1.46616
ASD1	contig_1960	AT3G10740	0.232712	0.345544	0.157472	0.149044	0.027754	1.48485	0.0097126	-1.4778	0.0022444	-1.56136	0.704802	-1.05654
BXL1	contig_26	AT5G49360	0.196823	0.25308	0.116902	0.0788791	0.14546	1.28583	0.0106428	-1.68366	0.0590011	-2.49525	0.161128	-1.48204
XYL4	contig_4319	AT5G64570	0.367455	0.38867	0.277937	0.26028	0.481415	1.05773	0.00764382	-1.32208	0.0148671	-1.41177	0.566808	-1.06784
THFS	contig_846	AT1G50480	0.0952084	0.124909	0.00838983	0.00758215	0.565003	1.31195	0.039988	-11.3481	0.0319881	-12.5569	0.259031	-1.10652
XTH5	contig_242	AT5G13870	0.268435	0.0186281	0.0200349	0.0181061	1.71057e-09	-14.4102	4.67926e-09	-13.3984	6.41657e-09	-14.8256	0.259031	-1.10652

## Sheet: Correlation NSAF-RPKM
Insights Into The Molecular Regulation Of Monolignol-derived Product Biosynthesis In The Growing Hemp Hypocotyl
Marc Behr, Kjell Sergeant, Céline Leclercq, Sébastien Planchon, Cédric Guignard, Audrey Lenouvel, Jenny Renaut, Jean-Francois Hausman, Stanley Lutts, Gea Guerriero.
Additional File 3: Gel-based and gel-free proteomics data
Protein	Contig ID	TAIR ID	NSAF H6	NSAF H9	NSAF H15	NSAF H20	RPKM H6	RPKM H9	RPKM H15	RPKM H20
PCBER	contig_52	AT1G75280	0.0162455	0.322675	0.507049	0.603296	154.05	267.94	734.09	811.43
CCoAOMT	contig_2388	AT4G34050	0.0150499	0.126329	0.163767	0.226412	281.18	527.54	1374.86	1246.77
PAL2	contig_2941	AT3G53260	0.00903329	0.00840527	0.185918	0.287656	84.53	195.71	527.16	486.33
PAL1	contig_1672	AT2G37040	0.00900066	0.00837491	0.200949	0.234377	5.05	5.14	10.43	18.08
AtPRX52	contig_18987	AT5G05340	0.016717	0.0155548	0.110737	0.36857	2.45	5.53	89.38	117.63
AtPRX3	contig_3612	AT1G05260	0.194368	0.235835	0.266254	0.269068	63.76	108.87	195.57	110.73
AtPRX54	contig_4738	AT5G06730	0.0131177	0.0122057	0.136428	0.364079	5.8	19.55	210.19	142.28
HCT	contig_2469	AT5G48930	0.0113882	0.113504	0.135944	0.290025	48.71	132.09	324.75	289.52
CAD4	contig_1798	AT3G19450	0.0151516	0.0421685	0.0778277	0.155448	167.18	262.33	474.02	500.42
COMT	contig_6693	AT5G54160	0.213425	0.212567	0.442633	0.682262	89	188.05	594.16	617.98
4CL2	contig_2190	AT3G21240	0.0099108	0.0479651	0.0630208	0.151267	87.41	205.77	855.25	693.74
SAMS4	contig_1452	AT3G17390	0.0110664	0.0992661	0.465208	0.468825	57.56	348.02	1036.03	1152.41
SAMS3	contig_2372	AT2G36880	0.472464	0.402259	0.544917	0.566312	185.26	525.65	809.36	774.25
SAMS2	contig_142	AT4G01850	0.466898	0.43925	0.578208	0.687719	365.87	540.34	973.81	989.2
SAHH2	contig_585	AT3G23810	0.619273	0.577743	1.09548	0.903778	603.29	1143.71	1991.97	2215.36
METS2	contig_2444	AT5G17920	0.00674079	0.20708	0.808459	0.731075	362.15	699.55	1340.81	1404.35
MTHFR2	contig_553	AT2G44160	0.0084605	0.0078723	0.0867796	0.0559795	124.31	300.78	375.19	397.21
THFS	contig_846	AT1G50480	0.0952084	0.124909	0.00838983	0.00758215	54.61	78.51	37.92	39.06
